# Supplementary material for: Kurarinone Attenuates BLM-Induced Pulmonary Fibrosis via Inhibiting TGF-β Signaling Pathways
Source: Int J Mol Sci. 2021 Aug 4;22(16):8388. doi: 10.3390/ijms22168388 (PMC8395032; doi:10.3390/ijms22168388)
Supplement: Supplementary file 1 [file ijms-22-08388-s001.zip]

Archive with 1 entries (1 files):
- ijms-1311718-supplementary.pdf
